# Supplementary material for: Diet-Treated Gestational Diabetes Mellitus Is an Underestimated Risk Factor for Adverse Pregnancy Outcomes: A Swedish Population-Based Cohort Study
Source: Nutrients. 2022 Aug 16;14(16):3364. doi: 10.3390/nu14163364 (PMC9414969; doi:10.3390/nu14163364)
Supplement: Supplementary file 1 [file nutrients-14-03364-s001.zip]

Archive with 4 entries (4 files):
- Supplementary Materials - Table S3_crude OR_neonatal outcomes.pdf
- Supplementary Materials - Table S4_Descriptives insulin vs diet GDM.pdf
- Supplementary Materials - Table S1_Abbreviations and ICD-codes.pdf
- Supplementary Materials - Table S2_crude OR_maternal outcomes.pdf
